# Supplementary material for: SARS-CoV-2 Seroprevalence in Children under 5 Years Old—A Regional Seroepidemiological Study
Source: Medicina (Kaunas). 2024 Feb 24;60(3):384. doi: 10.3390/medicina60030384 (PMC10972281; doi:10.3390/medicina60030384)
Supplement: Supplementary file 1 [file medicina-60-00384-s001.zip]

Archive with 1 entries (1 files):
- medicina-2825022-supplementary.pdf
